# Supplementary material for: Stem cell proliferation is induced by apoptotic bodies from dying cells during epithelial tissue maintenance
Source: Nat Commun. 2019 Mar 5;10:1044. doi: 10.1038/s41467-019-09010-6 (PMC6400930; doi:10.1038/s41467-019-09010-6)
Supplement: Supplementary file 9 — Source Data [file 41467_2019_9010_MOESM9_ESM.xlsx]

## Sheet: Source Data
Source Data File for:
Stem Cell Proliferation Is Induced By Apoptotic Bodies From Dying Cells During Epithelial Tissue Maintenance
CK Brock et. al, Nature Communications

## Sheet: Figure 1
Figure 1
Figure 1j	Quantification of the number of cleaved caspase 3 positive cells and cells that have incorporated BrdU over time after induction of apoptosis
				Cleaved Caspase3 + cells after MTZ treatment										Brdu + cells after MTZ treatment
			Hours	mean	sd	n							Hours	mean	sd	n
			0	6.552	7.5	29							0	23.17	12.61	29
			4	141.8	73.71	25							4	20.44	8.206	25
			20	11.45	10.2	29							20	83.41	54.72	29
			48	5.867	8.357	15							48	24.4	14.26	15
			72	15.55	10.54	11							72	25	18.32	11
	4 hr -MTZ	4 hr +MTZ	20 hr -MTZ	20 hr +MTZ	48 hr -MTZ	48 hr +MTZ	72 hr -MTZ	72 hr +MTZ			4 hr -MTZ	4 hr +MTZ	20 hr -MTZ	20 hr +MTZ	48 hr -MTZ	48 hr +MTZ	72 hr -MTZ	72 hr +MTZ
	11	173	2	11	6	1	13	1			21	26	15	61	22	20	54	1
	5	105	5	14	12	33	7	5			16	22	16	124	20	32	11	11
	12	166	1	4	6	0	9	20			31	25	30	86	20	12	19	18
	7	235	3	25	9	0	26	18			22	12	15	84	25	14	38	21
	6	23	2	3	3	10	9	7			15	29	19	91	11	24	24	19
	1	81	5	3	13	2	6	16			28	33	13	84	23	12	19	69
	2	137	0	6	2	0	15	25			12	18	27	50	13	17	16	29
	0	166	1	9	2	7	0	7			14	18	22	61	10	15	4	18
	35	170	0	11	3	4		10			42	20	6	66	20	13		13
	7	269	3	0	4	5		34			21	36	19	88	15	52		37
	7	100	1	8	2	6		28			14	15	46	14	29	53		39
	5	135	14	1	6	2					19	22	25	55	45	8
	4	114	8	44	6	11					21	19	22	18	8	28
	2	280	3	5		0					7	12	15	185		39
	3	244	13	6		7					17	30	11	158		27
	10	167	2	6							11	14	9	29
	3	97	4	18							13	7	11	92
	7	26	2	21							14	13	15	226
	1	152	2	14							33	14	22	23
	27	175	11	1							23	24	20	86
	0	57	8	9							62	13	39	82
	6	222	10	33							37	20	27	160
	6	90	8	18							16	18	95	57
	5	9	1	16							22	12	8	69
	6	151	0	5							31	39	11	31
	4		5	3							31		15	42
	1		2	23							51		12	198
	4		10	10							11		27	60
	3		4	5							17		29	39
			4										14
Figure 1k	Quantification of the number of cells that have incorporated BrdU after induction of apoptosis and inhibition of apoptosis or caspase activity
	R+ MTZ+ AI+	R+ MTZ+ AI-	R+ MTZ- AI+	R+ MTZ- AI-	R- MTZ+ AI+	R- MTZ- AI+	R- MTZ+ AI-	R- MTZ- AI-	ntr+ Z-devd+	ntr+ MTZ+ Z-devd+
mean	57.43	105.1	17.33	10	16.38	14.04	16.3	11.21	6.829	54.48
sd	63.56	88.89	15.28	6.729	11.98	8.973	21.46	9.723	5.371	36.81
n	77	35	24	29	52	26	44	29	41	48
	R+ MTZ+ AI+	R+ MTZ+ AI-	R+ MTZ- AI+	R+ MTZ- AI-	R- MTZ+ AI+	R- MTZ- AI+	R- MTZ+ AI-	R- MTZ- AI-	ntr+ Z-devd+	ntr+ MTZ+ Z-devd+
	52	144	28	0	22	44	5	21	2	66
	103	7	51	23	19	12	38	34	7	59
	67	165	64	4	41	10	55	4	3	74
	48	26	21	13	16	16	47	25	3	0
	1	4	7	23	28	10	23	16	7	86
	16	127	10	13	14	21	6	27	3	27
	122	0	6	11	6	16	30	10	5	102
	171	0	8	4	34	25	18	39	6	100
	47	83	5	0	8	1	10	6	2	12
	96	152	4	7	50	7	3	3	7	108
	7	228	6	12	21	4	7	3	9	20
	0	5	12	2	21	9	30	2	5	26
	114	41	5	2	13	4	18	9	3	24
	20	3	3	8	58	6	133	7	14	43
	23	63	6	6	25	9	4	10	12	66
	45	78	7	12	41	24	12	6	7	59
	151	50	28	9	17	12	24	5	26	74
	148	45	29	2	19	12	13	1	5	0
	4	132	16	6	1	14	5	5	2	86
	244	58	19	12	4	15	5	1	7	27
	1	31	23	14	8	10	1	7	3	102
	15	220	30	3	3	13	5	11	3	100
	7	35	12	10	6	10	3	3	7	12
	5	19	16	21	5	12	8	8	3	108
	8	229		21	20	24	6	17	5	20
	93	185		8	3	25	7	8	6	26
	94	29		17	27		3	14	2	24
	27	292		15	3		14	14	7	43
	43	44		12	10		21	9	9	20
	16	253			10		10		5	25
	11	269			10		19		3	75
	7	168			7		7		14	78
	8	172			12		12		12	133
	10	159			6		14		7	39
	38	161			7		4		26	15
	23				18		6		5	58
	139				11		5		5	32
	44				24		15		6	16
	16				11		3		8	96
	8				17		9		3	113
	17				23		16		6	17
	15				11		11			121
	12				11		14			86
	18				25		18			66
	21				20					3
	6				5					50
	23				14					59
	31				16					19
	24				2
	55				14
	15				18
	37				17
	10
	33
	24
	43
	35
	8
	21
	44
	108
	7
	200
	55
	128
	52
	158
	38
	226
	87
	199
	27
	14
	198
	48
	249
	44

## Sheet: Figure 2
Figure 2
Figure 2c	Quantification of Wnt8a positive cells after apoptosis or caspase inhibiiton
	-MTZ	+MTZ	-MTZ +Ai	+MTZ +AI	+MTZ +Z-devd
Mean	9.667	223	3.143	170.1	173.6
Std. Deviation	12.22	95.31	2.455	96.11	105.1
Number of values	18	31	21	29	36
			Number of Wnt8a positive cells
	-MTZ	+MTZ	-MTZ +Ai	+MTZ +AI	+MTZ +Z-devd
	3	320	1	178
	3	151	2	344	148
	1	311	7	7	36
	2	197	3	226	135
	22	347	4	203	281
	28	268	9	281	336
	36	267	1	130	295
	25	259	2	5	181
	30	309	3	218	299
	0	270	5	364	307
	3	243	6	66	187
	1	307	5	342	83
	8	146	3	200	101
	2	141	1	213	287
	3	69	0	215	203
	1	71	1	92	29
	2	391	6	128	65
	4	312	2	111	248
		200	0	74	132
		147	4	203	50
		342	1	212	296
		262		181	140
		133		31	32
		305		220	262
		243		105	367
		346		112	187
		85		241	59
		101		55	142
		126		175	390
		114			125
		130			107
					192
					131
					236
					80
					16
					85
Figure 2g	ESAB size quantification
Mean	2.27
Std. Deviation	0.7115
Number of values	405
Minimum	0.7038
Maximum	4.775
	Measurement of diameter of inidividual ESABs
	0.787444
	2.68094
	2.33495
	2.46416
	3.35795
	3.12868
	1.9912
	2.88124
	1.65106
	2.36125
	3.05205
	2.9869
	2.25394
	2.90281
	2.38753
	2.72662
	1.31687
	2.30836
	2.83805
	2.63423
	2.19846
	2.96616
	1.9912
	3.37648
	2.48909
	1.26911
	2.47396
	2.14125
	1.65106
	2.22637
	2.53848
	3.53761
	3.67512
	3.37648
	2.46416
	3.26451
	2.30836
	2.0526
	3.03385
	1.68729
	2.02229
	2.0526
	2.83805
	3.22626
	2.90281
	1.72461
	1.36343
	1.45118
	1.61323
	1.76005
	2.08246
	2.68094
	2.94505
	2.08246
	1.31687
	1.26911
	1.21948
	2.43871
	1.9912
	2.33495
	2.96616
	3.4669
	3.03385
	2.0526
	2.83805
	1.31687
	1.40799
	1.65106
	1.9912
	2.08246
	2.48909
	2.51378
	1.84793
	2.11221
	2.25394
	1.83132
	1.68805
	1.82923
	1.53435
	1.45118
	4.01361
	1.20795
	1.7948
	2.30836
	1.49356
	2.08032
	3.4669
	2.43871
	3.35908
	2.51378
	3.28337
	3.14492
	2.08246
	2.16989
	2.11414
	2.02229
	3.85618
	2.65757
	3.18755
	2.5153
	2.88124
	3.08896
	3.67512
	1.68805
	1.76005
	1.65106
	4.22412
	2.0526
	2.11221
	0.995919
	1.26911
	2.30836
	2.65757
	3.66524
	2.65061
	2.64775
	2.9124
	3.08896
	2.41325
	1.7948
	3.02818
	1.95994
	1.45118
	1.61323
	1.82923
	3.30212
	3.18755
	2.25394
	1.40799
	2.83805
	1.76005
	2.08246
	1.86268
	1.61323
	2.33495
	2.41325
	3.26451
	2.53848
	1.7948
	1.68805
	1.11304
	0.931169
	1.36343
	2.77177
	3.08896
	3.5552
	2.86017
	2.63423
	2.61117
	1.05611
	4.23886
	1.89554
	1.31687
	3.06869
	1.92817
	1.76005
	2.88124
	1.86268
	2.37175
	2.14125
	2.70388
	2.06188
	2.04763
	2.02229
	3.00751
	2.79396
	2.92401
	1.36343
	1.26911
	3.08896
	1.82923
	2.38753
	2.28117
	2.66403
	2.77177
	2.19846
	2.43871
	1.9912
	1.65106
	1.49356
	2.83805
	1.95994
	2.51378
	1.61323
	1.53435
	1.31687
	2.58667
	2.48909
	2.42457
	1.11304
	1.61323
	2.38753
	1.36343
	1.89554
	2.94505
	0.703769
	1.53435
	2.19846
	2.96616
	2.83311
	2.53848
	1.92817
	1.21948
	2.90522
	3.75888
	2.65061
	3.7419
	2.14125
	1.36343
	1.61323
	1.68805
	1.40799
	1.53435
	1.81981
	1.57408
	0.787444
	3.35795
	2.61068
	2.56691
	1.61323
	2.7494
	1.45118
	1.95994
	2.43871
	4.19478
	2.0526
	2.53848
	2.11221
	1.89554
	1.95994
	2.56269
	1.65106
	2.33495
	4.77492
	1.72461
	1.65106
	1.36343
	0.862306
	2.0526
	3.41286
	3.52011
	1.86268
	3.02818
	3.12868
	2.61068
	3.67512
	1.82923
	3.53761
	2.92401
	2.02229
	2.7494
	3.00751
	2.38753
	2.28117
	4.10519
	1.95994
	1.57408
	1.82923
	1.61323
	2.36125
	2.79396
	1.53435
	1.67897
	1.53435
	1.95994
	2.63423
	2.77177
	2.11221
	3.16811
	2.14125
	3.64119
	2.68094
	1.68805
	2.02229
	1.61323
	2.65757
	1.57408
	0.995919
	2.08246
	2.28117
	1.57408
	3.08896
	2.63423
	2.25394
	2.28117
	1.68805
	2.7494
	3.12868
	3.00751
	2.16989
	1.61323
	2.81621
	2.70388
	2.83311
	1.45118
	0.995919
	1.0397
	3.00751
	1.95994
	1.9912
	2.28117
	2.41325
	2.0526
	1.65106
	1.61323
	3.10888
	1.86268
	1.36343
	2.7494
	1.40799
	2.0526
	1.16775
	1.16447
	3.14856
	2.61068
	2.9869
	1.36343
	3.44904
	1.45118
	2.7494
	1.98896
	2.41325
	1.86268
	2.19846
	2.46416
	1.40799
	2.30836
	1.68805
	1.93147
	1.45118
	1.86268
	3.00751
	2.51378
	4.35458
	2.22637
	1.95994
	1.61323
	1.86268
	1.82923
	2.02229
	2.70388
	2.19846
	2.58667
	2.43871
	3.28337
	2.11221
	2.77177
	2.08246
	3.0485
	2.79396
	1.95994
	2.11221
	2.19846
	3.12868
	1.76005
	1.72461
	1.11304
	1.05611
	2.19846
	2.25394
	1.40799
	3.52011
	2.53848
	2.65757
	1.72461
	1.9912
	2.08246
	1.26911
	2.14125
	1.82923
	1.65106
	2.28117
	2.53848
	3.00751
	2.77177
	1.9912
	1.72461
	2.08246
	1.31687
	1.40799
	1.45118
	4.12005
	1.76005
	2.19846
	1.57408
	1.7948
	3.50252
	2.43871
	2.25394
	1.79834
	3.10888
	1.40799
	1.49356
	1.95994
	2.63423
	1.76005
	2.77177
	2.83198
	2.36125
	1.65106
	2.11221
	3.24534
	2.53848
	1.61323
	2.58667
Figure 2h	Quantification of ESAB formation over time
Minutes	Mean	Std. Error of Mean
3	0.5	0.5
3.5	0	0
4.5	0	0
6	0.5	0.5
7	0	0
9	0.166667	0.166667
10.5	0	0
12	1	0
13.5	0	0
14	0.25	0.25
15	3.5	0.5
17.5	0.25	0.25
18	1.16667	0.749074
21	1.5	0.806226
22.5	0.75	0.75
24	5	0
24.5	0.5	0.288675
27	2.5	1.14746
28	0.5	0.288675
30	7	1
31.5	1.375	0.595744
33	8	0
35	3.25	1.10868
36	5.16667	1.83333
38.5	4.5	1.65831
39	10.5	0.5
40.5	4.25	2.83945
42	7.33333	1.47573
45	7.5	2.43242
45.5	6.25	1.84278
48	12	1
49	8.25	1.65202
49.5	6.75	4.1508
51	13	1
52.5	9	1.47196
54	9.33333	3.05141
56	9.5	1.19024
57	16	0
58.5	8.25	4.44175
59.5	10.25	1.25
60	17	1
63	11.7	1.93247
66	18	2
66.5	12.75	1.10868
67.5	11.5	4.66369
69	19.5	0.5
70	15	1.35401
72	16.8333	3.3805
73.5	15.5	1.55456
75	21	1
76.5	15.75	4.87126
77	16.75	2.17466
78	21.5	1.5
80.5	17.25	2.17466
81	19.5	3.15964
84	19.8333	1.83333
85.5	20	4.70815
87	23.5	1.5
87.5	19	2.67706
90	21.6667	2.97396
91	21.25	2.95452
93	24.5	2.5
94.5	22.25	2.60323
96	25	3
98	24.75	3.09233
99	23.6667	3.0948
101.5	24.75	3.09233
102	25.5	2.5
103.5	23.25	5.13769
105	25.6667	2.1551
108	25.1667	3.75426
108.5	25.5	3.30404
111	26.5	1.5
112	26	3.65148
112.5	26.75	6.0879
114	26.5	1.5
115.5	27.5	3.61709
117	26.8333	4.01179
119	27.5	3.61709
121.5	28	5.87367
122.5	28.5	3.79693
126	29	3.38062
129.5	30	4.14327
130.5	29	5.67157
133	30.5	3.5
135	29.5	5.54527
136.5	30.5	3.5
139.5	29.75	5.77891
140	30.5	3.5
143.5	30.5	3.5
144	30	5.78792
147	32.5	3.5
148.5	30.75	5.80768
150.5	32.5	3.5
153	32.25	5.12144
154	33	3
157.5	33.3333	3.3731
161	34.5	4.5
162	33.25	5.08879
164.5	34.5	4.5
168	34.5	4.5
171.5	35.5	3.5
175	35.5	3.5
178.5	36	4
182	36	4
185.5	36	4

## Sheet: Figure 3
Figure 3
Figure3i	Quantification of p63:EGFP positive cell divisions over time after induction of apoptosis
Hours	Mean	SD				Hours	Movie 1	Movie 2
0	0	0				0	0	0
1	2	0				1	2	2
2	5	1.41421				2	6	4
3	7.5	2.12132				3	9	6
4	11.5	3.53553				4	14	9
5	15	5.65685				5	19	11
6	17.5	6.36396				6	22	13
7	21.5	6.36396				7	26	17
8	26	5.65685				8	30	22
9	29.5	4.94975				9	33	26
10	32	7.07107				10	37	27
11	35.5	4.94975				11	39	32
12	38.5	4.94975				12	42	35
13	43	5.65685				13	47	39
14	45.5	4.94975				14	49	42
15	48	7.07107				15	53	43
16	49.5	7.77817				16	55	44
17	50.5	6.36396				17	55	46
Figure3l	Quantification of TCF-Siam:GFP positive cells after damage and Wnt inhibition
	-MTZ	+MTZ	-MTZ+IWR	+MTZ+IWR
Mean	3.5	139	15.6	46.44
Std. Error of Mean	0.6455	17.35	4.793	13.61
Number of values	4	5	20	9
	-MTZ	+MTZ	-MTZ+IWR	+MTZ+IWR
	2	154	99	11
	3	116	15	45
	5	190	10	18
	4	147	11	35
		88	6	96
			4	44
			29	131
			26	22
			5	16
			2
			9
			29
			2
			3
			7
			4
			16
			10
			6
			19

## Sheet: Figure 4
Figure 4
Figure 4g	Quantification of the number of BrdU positive cells after perturbation of Wnt signaling
	ntr+	ntr+ MTZ+	ntr+ Wnt8a inj+	ntr+ HS:Wnt8a+	ntr+ Wnt8a inj+ MTZ+	ntr+ HS:Wnt8a+ MTZ+
Mean	10.03	66.55	8.065	20.41	19.77	124.7
Std. Deviation	10.51	49.98	9.654	12.07	30.73	50.8
Number of values	111	122	77	29	70	38
	ntr+	ntr+ MTZ+	ntr+ Wnt8a inj+	ntr+ HS:Wnt8a+	ntr+ Wnt8a inj+ MTZ+	ntr+ HS:Wnt8a+ MTZ+
	9	18	3	35	0	106
	3	7	0	26	20	206
	6	56	1	26	22	186
	1	7	6	29	25	128
	12	10	0	14	75	182
	7	6	1	10	32	183
	6	7	5	12	9	162
	6	71	5	21	12	213
	4	79	6	17	6	58
	6	40	2	15	3	37
	5	171	7	19	27	179
	5	46	14	12	0	161
	4	47	6	14	1	93
	14	4	5	11	5	139
	20	9	8	8	10	176
	9	41	9	19	104	96
	15	88	2	32	0	169
	7	27	6	10	7	51
	6	27	5	9	10	150
	6	71	14	15	32	68
	10	26	6	30	32	40
	14	18	7	65	16	82
	4	13	3	11	8	80
	7	56	4	20	6	121
	10	13	11	30	56	184
	4	88	5	34	9	142
	12	146	2	27	17	72
	3	114	7	7	38	117
	2	21	9	14	37	201
	9	16	4		28	134
	6	40	3		17	33
	12	86	6		36	71
	8	37	7		58	123
	14	60	3		8	131
	6	74	9		7	136
	6	52	6		6	128
	9	48	11		0	112
	12	9	3		0	88
	8	87	20		0
	4	37	10		80
	2	3	37		0
	5	6	9		10
	8	33	7		20
	7	4	8		0
	8	101	4		23
	10	52	25		0
	4	5	3		1
	0	3	0		5
	1	3	1		0
	6	40	0		0
	0	6	53		1
	2	33	1		23
	2	125	5		16
	0	291	1		8
	5	78	4		100
	4	189	0		0
	6	4	13		2
	3	13	1		137
	2	44	18		0
	6	49	7		0
	2	50	0		6
	5	127	0		0
	0	103	0		18
	2	81	0		3
	3	97	28		142
	0	143	18		4
	2	34	0		0
	1	63	34		6
	10	83	5		0
	14	62	29		0
	30	63	24
	2	41	9
	0	69	23
	93	34	3
	36	83	6
	15	82	0
	13	73	4
	22	91
	13	15
	11	135
	15	110
	22	32
	19	96
	9	45
	4	59
	24	124
	8	133
	10	185
	23	171
	17	71
	11	208
	14	74
	18	130
	11	87
	11	118
	16	104
	12	39
	11	33
	23	49
	15	50
	7	127
	19	103
	13	81
	22	97
	13	143
	11	34
	15	63
	22	83
	19	62
	9	63
	4	41
		69
		34
		83
		82
		73
		91
		15
		135
		110
		32
		96
Figure 4h	Quantification of the number of ESABs after inhibition of apoptosis and perturbation of Wnt signaling
	MTZ+	AI+ MTZ+	IWR+ MTZ+	HS WNT8A+ MTZ+
Mean	4.658	1.763	4.926	3.807
Std. Deviation	1.96	1.334	1.85	1.512
Number of values	35	20	10	13
	MTZ+	AI+ MTZ+	IWR+ MTZ+	HS WNT8A+ MTZ+
	5.55357	4.8	4.46875	0.924051
	7.91304	4.28571	2.6	4
	5.70833	3.76623	8.46154	3.03636
	4.49206	1.9	7.4375	5.03226
	6.67213	0.352941	4.76623	1.86486
	2.25	1.07143	3.21008	4
	5.06667	2.65625	3.5	3.66667
	4.53333	1.29412	4.63636	4.10417
	8.53659	2.09375	4.3	6.4058
	2.38211	1.80537	5.87654	4.9
	1.01075	0.351852		3.18182
	5.76923	2.05185		5.67647
	4.82609	2.83478		2.69841
	4.30769	0.74026
	2.97917	0.44
	4.38931	0.484849
	4.51087	0.8
	3.5	1.21951
	3.375	0.459184
	4.84375	1.85714
	3.82
	6.38235
	5.93103
	4.04615
	4.17647
	7.71429
	3.22727
	5.64
	1.28777
	1.8022
	8.95556
	6.66667
	4.06667
	2.08333
	4.6129

## Sheet: Figure 5
Figure 5
Figure 5d	Quantification of the fluorescent intensity in ESABS after induction of Wnt8a-GFP
	MTZ+	HS+ MTZ+
Mean	0.2622	0.4369
Std. Error of Mean	0.02837	0.02078
Number of values	50	101
	MTZ+	HS+ MTZ+
	0.159356	0.28826
	0.181973	0.843889
	0.174718	0.294297
	0.168993	0.503819
	0.130668	0.335099
	0.16085	0.340541
	0.195064	0.511318
	0.182865	0.397881
	0.17367	0.301949
	0.214547	0.275872
	0.227305	0.246017
	0.127101	0.324056
	0.16071	0.609756
	0.271998	0.323876
	0.450499	0.274095
	0.296275	0.332798
	0.255102	0.338044
	0.274083	0.457469
	0.175004	0.294746
	0.117976	0.573516
	0.302882	0.178501
	0.280903	0.455903
	0.176033	0.193948
	0.208202	0.195282
	0.254907	0.602531
	0.20001	0.222936
	0.195235	0.281967
	0.172956	0.305684
	0.300685	0.749694
	0.306567	0.559203
	0.173503	0.630422
	0.308065	0.558909
	0.452174	0.710694
	0.420881	0.542662
	0.124438	0.483063
	0.121335	0.779641
	0.130671	0.680769
	0.192412	0.283432
	0.135826	0.671171
	0.481402	0.288137
	0.303247	0.255654
	0.163118	0.535333
	0.344404	0.307936
	0.402858	0.183309
	0.464799	0.337924
	0.280906	0.390092
	0.32498	0.992717
	0.139891	0.578716
	0.17585	0.233716
	1.47056	0.508977
		0.546712
		0.373408
		0.462682
		0.606818
		0.288896
		0.258637
		0.297211
		0.872584
		0.66445
		0.588682
		1.24893
		0.275439
		0.284773
		0.324582
		0.301292
		0.507902
		0.365861
		0.17913
		0.199376
		0.735905
		0.479429
		0.293144
		0.225765
		0.57974
		0.292971
		0.548335
		0.288336
		0.338156
		0.239798
		0.572905
		0.336535
		0.269461
		0.240274
		0.446703
		0.327804
		0.44876
		0.258205
		0.24535
		0.269023
		0.72983
		0.569006
		0.534396
		0.31295
		0.748731
		0.868745
		0.328982
		0.295971
		0.347936
		1.02622
		0.291181
		0.425508
Figure 5n	Quantification of the number of Wnt8a positive foci on the surface of purified ESABs
	UIC ESABs	Wnt8a Injected ESABs
Mean	21.5	2.2
Std. Error of Mean	3.776	0.7572
Number of values	20	10
	UIC ESABs	Wnt8a Injected ESABs
	30	1
	4	1
	9	0
	9	1
	5	6
	43	7
	13	3
	9	1
	8	1
	15	1
	21
	59
	4
	20
	10
	39
	35
	18
	23
	56

## Sheet: Supplementary Figure 1
Supplementary Figure 1
Supplementary Figure 1b	Quantification of the number of cleaved caspase 3 positive cells after treatment with different concentrations of MTZ to induce apoptosis
	No MTZ	1mM	2.5mM	3mM	4mM	5mM	10mM
Mean	1.697	12.8	32.11	29.11	46.25	363.6	349.5
Std. Error of Mean	0.5598	2.351	11.85	6.981	8.112	58.61	26.37
Number of values	33	10	9	9	8	8	33
	No MTZ	1mM	2.5mM	3mM	4mM	5mM	10mM
	0	12	54	16	31	370	378
	0	0	6	44	45	314	478
	0	11	25	23	64	31	378
	0	19	8	7	28	494	439
	0	12	14	4	68	595	432
	0	12	5	50	84	388	262
	0	28	48	52	26	295	317
	0	10	114	11	24	422	359
	0	7	15	55			436
	1	17					197
	0						390
	3						517
	0						410
	0						713
	3						199
	5						320
	0						108
	2						347
	0						505
	14						235
	0						431
	0						149
	0						161
	0						179
	0						473
	5						452
	1						317
	2						561
	4						107
	10						375
	0						595
	0						167
	6						146
Supplementary Figure 1d	Quantification of the number of cleaved caspase 3 positive cells after treatment with MTZ to induce apoptosis in combination with inhibitors of apoptosis or caspase 3 activity
	R+ MTZ+ AI+	ntr+ MTZ+	R+ MTZ- AI+	R+ MTZ- AI-	R- MTZ+ AI+	R- MTZ- AI+	R- MTZ+ AI-	R- MTZ- AI-	ntr+ MTZ+ Z-devd+
Mean	219.3	315.8	14.1	7.5	7.7	10.8	4.5	9.364	213.6
Std. Error of Mean	17.52	26.4	2.095	1.274	1.85	0.9404	0.8466	2.48	21.51
Number of values	35	42	10	14	10	10	10	11	42
	R+ MTZ+ AI+	ntr+ MTZ+	R+ MTZ- AI+	R+ MTZ- AI-	R- MTZ+ AI+	R- MTZ- AI+	R- MTZ+ AI-	R- MTZ- AI-	ntr+ MTZ+ Z-devd+
	357	455	21	4	2	15	7	7	484
	121	324	14	5	15	10	0	20	148
	223	301	8	6	1	15	7	27	36
	402	298	5	14	7	13	6	2	135
	239	315	15	1	6	11	3	3	281
	180	230	14	16	16	9	0	6	336
	217	422	17	15	4	9	4	4	437
	151	171	7	7	7	8	6	17	295
	164	308	13	6	3	12	6	8	181
	203	418	27	10	16	6	6	6	457
	30	542		7				3	299
	130	436		2					307
	15	632		9					187
	108	543		3					83
	169	457							101
	327	356							287
	151	598							203
	35	554							29
	219	264							65
	184	243							248
	304	202							132
	365	246							50
	42	388							296
	263	73							140
	305	52							450
	275	644							32
	399	97							262
	219	200							367
	311	147							187
	319	342							59
	267	262							142
	187	133							390
	195	305							125
	331	243							107
	267	539							192
		346							131
		85							495
		101							236
		622							400
		126							80
		114							16
		130							85

## Sheet: Supplementary Figure 2
Supplementary Figure 2
Supplementary Figure 2d	Quantification of the number of p63 positive nuclei per area over time
	Untreated	5hr	24hr	48hr
Mean	1.454	1.359	0.8858	1.459
Std. Deviation	0.4495	0.3418	0.2214	0.3845
Number of values	5	20	20	25
	Untreated	5hr	24hr	48hr
	1.62426	1.90658	0.687589	1.45278
	1.03914	1.23511	0.764745	1.93392
	2.15451	1.07778	1.13942	1.04012
	1.14668	1.14362	0.972898	1.02249
	1.30563	1.28977	0.672657	1.02916
		1.57339	0.573818	0.845487
		1.14295	0.986193	1.11821
		0.805207	0.839429	1.74292
		1.59363	0.697229	1.74346
		1.61328	0.404648	1.31037
		1.64842	1.10599	1.79131
		1.2226	1.09469	2.11704
		0.992908	0.824742	0.892516
		1.34183	0.97047	1.23558
		1.60016	1.36924	2.16752
		1.94471	0.857475	1.07206
		0.895141	1.00524	1.87844
		0.902935	0.77993	1.7346
		1.46592	0.963524	1.59109
		1.78663	1.00676	1.77331
				1.31941
				1.68533
				1.44457
				1.35554
				1.17624
Supplementary Figure 2g	Quantification of the number of phosphorylated histone H3 positive cells after induced apoptosis
	MTZ-	MTZ+
Mean	2.55	4.567
Std. Error of Mean	0.5959	0.7139
Number of values	20	30
	MTZ-	MTZ+
	0	2
	3	7
	10	4
	2	12
	2	0
	1	0
	0	9
	1	0
	1	0
	2	4
	3	1
	1	2
	2	2
	2	4
	4	3
	9	0
	4	3
	3	13
	0	9
	1	9
		5
		3
		6
		8
		1
		10
		4
		2
		3
		11

## Sheet: Supplementary Figure 3
Supplementary Figure 3
Supplementary Figure 3a	Quantification of Wnt mRNA expression after induction of apoptosis
MTZ-	MTZ- Wnt8a			MTZ- Wnt4b			MTZ-Wnt3a			MTZ- Wnt11			MTZ- Wnt5b			MTZ- Wnt2b			MTZ- Axin2			MTZ- Lrp6
Avg/SEM	1.04034	0.0982802		1.22475	0.227394		1.23839	0.261833		1.06455	0.136122		1.0684	0.13227		1.07636	0.154925		1.02097	0.0751045		1.10281	0.17081
MTZ+	MTZ+Wnt8a			MTZ+Wnt4b			MTZ+Wnt3a			MTZ+Wnt11			MTZ+Wnt5b			MTZ+Wnt2b			MTZ+Axin2			MTZ+Lrp6
Avg/SEM	4.14476	1.30003		7.01743	1.82537		0.951789	0.409451		2.84205	0.710376		1.61941	0.480473		1.20602	0.461814		1.89284	0.61324		0.671554	0.286512
		Wnt8a	b-actin	2-DDCt	MTZ-average	Err. St.						Wnt4b	b-actin	2-DDCt	MTZ-average	Err. St.						Wnt3a	b-actin	2-DDCt	MTZ-average	Err. St.						Wnt11	b-actin	2-DDCt	MTZ-average	Err. St.						Wnt5b	b-actin	2-DDCt	MTZ-average	Err. St.
	MTZ-	27.96	17.61	0.963707	1.04034	0.0982802					MTZ-	29.96	24.42	1.83189	1.22475	0.227394					MTZ-	31.31	20.04	0.850667	1.23838	0.261833					MTZ-	31.8	24.42	1.92741	1.06455	0.136122					MTZ-	23.85	20.1	0.791869	1.0684	0.13227
	MTZ-	27.37	17.19	1.08423							MTZ-	30.9	22.51	0.254076							MTZ-	30.99	19.87	0.943874							MTZ-	31.83	22.51	0.502316							MTZ-	23.85	20.43	0.99539
	MTZ-	27.47	17.11	0.95705							MTZ-	29.13	23.82	2.14851							MTZ-	30.29	19.57	1.24545							MTZ-	32.1	23.82	1.03288							MTZ-	23.59	20.52	1.26868
	MTZ-	28.23	17.26	1.17827							MTZ-	30.23	24.26	0.422396							MTZ-	31.99	21.17	0.959264							MTZ-	29.39	24.26	0.92445							MTZ-	24.19	21.86	1.86607
	MTZ-	28.3	17.69	1.51222							MTZ-	28.36	24.26	1.54399							MTZ-	31.7	21.09	1.10957							MTZ-	28.92	24.26	1.28046							MTZ-	24.04	21.09	1.21419
	MTZ-	29.24	17.2	0.561231							MTZ-	26.8	22.69	1.53333							MTZ-	31.03	20.18	0.939523							MTZ-	27.95	22.69	0.844791							MTZ-	24.41	20	0.441351
	MTZ-	33.16	20.62	1.35035							MTZ-	32.34	25.86	0.614152							MTZ-	39.36	22	0.169968							MTZ-	34.89	25.86	0.842842							MTZ-	27.08	23.42	1.21982
	MTZ-	33.52	20.62	1.05214							MTZ-	31.46	25.59	0.937354							MTZ-	35.48	21.7	2.03261							MTZ-	34.55	25.59	0.884745							MTZ-	26.72	22.5	0.827406
	MTZ-	32.28	18.8	0.703847							MTZ-	30.39	25.41	1.73708							MTZ-	35.36	22.09	2.89454							MTZ-	33.77	25.41	1.34102							MTZ-	27.25	23.29	0.990801
	MTZ+	27.94	16.95	0.618423	MTZ+average	Err. St.					MTZ+	30.48	27.31	9.4698	MTZ+average	Err. St.					MTZ+	33.14	21.01	0.468677	MTZ+average	Err. St.					MTZ+	33.64	27.31	3.99077	MTZ+average	Err. St.					MTZ+	24.33	22.23	2.48515	MTZ+average	Err. St.
	MTZ+	27.77	17.59	1.08423	4.14476	1.30003					MTZ+	29.62	25.87	6.33495	7.01743	1.82537					MTZ+	34.32	20.88	0.189027	0.951789	0.409451					MTZ+	32.99	25.87	2.30804	2.84205	0.710376					MTZ+	24.36	21.75	1.74513	1.61941	0.480473
	MTZ+	27.66	18.03	1.5874							MTZ+	28.01	25.63	16.374							MTZ+	31.56	20.93	1.32562							MTZ+	32.29	25.63	3.1748							MTZ+	24.34	21.11	1.1355
	MTZ+	29.61	20.32	3.7755							MTZ+	31.75	26.14	0.542113							MTZ+	37.12	22.58	0.0727958							MTZ+	31.15	26.14	1.00463							MTZ+	26.1	23.01	1.10191
	MTZ+	29.2	18.6	1.52274							MTZ+	29.55	25.07	1.18646							MTZ+	34.43	22.05	0.325335							MTZ+	29.77	25.07	1.24545							MTZ+	26.33	20.76	0.19751
	MTZ+	28.54	18.54	2.30804							MTZ+	28.34	24.57	1.94082							MTZ+	34.92	21.3	0.137738							MTZ+	29.04	24.57	1.46071							MTZ+	26.41	22.64	0.687771
	MTZ+	29.73	20.37	12.2383							MTZ+	30.25	26.71	4.71307							MTZ+	35.9	21.42	1.25122							MTZ+	32.64	26.71	7.22668							MTZ+	25.53	21.99	1.32562
	MTZ+	29.53	19.44	7.37853							MTZ+	27.85	25.7	12.3519							MTZ+	38.01	22.91	0.814131							MTZ+	32.31	25.7	4.51064							MTZ+	25.58	23.97	5.05134
	MTZ+	29.44	19.23	6.78963							MTZ+	26.89	24.47	10.2437							MTZ+	34.17	21.36	3.98156							MTZ+	33.86	24.47	0.656712							MTZ+	25.7	21.51	0.844791
Supplementary Figure 3c	Quantification of Wnt8a positive cells over time after induction of apoptosis
	MTZ- (1 hr)	MTZ- (2 hr)	MTZ- (3 hr)	MTZ- (4 hr)				MTZ+ (1 hr)	MTZ+ (2 hr)	MTZ+ (3 hr)	MTZ+ (4 hr)
Mean	7.929	3	5.071	5.714			Mean	3.95	24.29	70	162.8
Std. Error of Mean	1.734	0.6202	1.179	1.982			Std. Error of Mean	0.9528	13.28	10.87	21.86
Number of values	14	14	14	14			Number of values	20	14	19	12
	ntr+ (1 hr)	ntr+ (2 hr)	ntr+ (3 hr)	ntr+ (4 hr)				ntr+ MTZ+ (1 hr)	ntr+ MTZ+ (2 hr)	ntr+ MTZ+ (3 hr)	ntr+ MTZ+ (4 hr)
	0	3	2	7				2	42	34	98
	2	1	5	2				2	23	41	158
	2	2	0	3				2	12	2	174
	9	1	4	3				5	50	49	264
	8	4	5	0				6	188	111	130
	19	5	1	1				3	3	8	82
	2	2	2	26				7	2	103	176
	3	3	2	1				20	1	39	44
	3	1	2	1				0	6	100	125
	12	2	8	18				4	4	126	153
	9	2	11	7				4	1	2	267
	12	1	8	2				2	2	71	282
	21	9	16	6				4	1	152
	9	6	5	3				1	5	109
								7		42
								1		114
								3		21
								1		76
								3		130
								2
Supplementary Figure 3e	Quantification of caspase activity in apoptotic stem cells over time
Homeostasis
Time	Mean	Std. Deviation	Number of independent movies analyzed				Time	Movie 1	Movie 2	Movie 3
0	1.673	0.310971	3				0	2.032	1.5	1.487
10	1.757	0.339086	3				10	2.144	1.512	1.615
20	1.75633	0.305804	3				20	2.104	1.529	1.636
30	1.74767	0.316923	3				30	2.107	1.508	1.628
40	1.714	0.308144	3				40	2.066	1.493	1.583
50	1.67667	0.286308	3				50	2.007	1.5	1.523
After Addition of MTZ to Induce Apoptosis
Time	Mean	Std. Deviation	Number of independent movies analyzed				Time	Movie 1	Movie 2	Movie 3
0	3.92333	0.611127	3				0	4.629	3.569	3.572
10	4.07233	0.7493	3				10	4.906	3.455	3.856
20	4.43	0.854217	3				20	5.413	3.868	4.009
30	4.82667	1.047	3				30	5.988	3.955	4.537
40	4.623	1.16691	3				40	5.97	3.979	3.92
50	5.25533	1.99444	3				50	7.546	4.316	3.904

## Sheet: Supplementary Figure 4
Supplementary Figure 4
Supplementary Figure 4f	Quantification of number of macrophages present in the epithelial tissue after apoptosis
		Homeostasis			Hour	MTZ-, Movie 1	MTZ-, Movie 2	MTZ-, Movie 3				After Induction of Apoptosis			Hour	MTZ+, Movie 1	MTZ+, Movie 2	MTZ+, Movie 3
	Time	Mean	Std. Error of Mean		0	1	6	9			Time	Mean	Std. Error of Mean		0	4	6	8
	0	5.33333	2.33333		1	0	5	10			0	6	1.1547		1	5	6	6
	1	5	2.88675		2	0	5	9			1	5.66667	0.333333		2	5	7	6
	2	4.66667	2.60342		3	0	5	10			2	6	0.57735		3	6	5	4
	3	5	2.88675		4	0	4	8			3	5	0.57735		4	7	6	4
	4	4	2.3094		5	1	3	8			4	5.66667	0.881917		5	5	6	6
	5	4	2.08167		6	1	4	9			5	5.66667	0.333333		6	5	9	6
	6	4.66667	2.33333		7	0	4	8			6	6.66667	1.20185		7	4	8	6
	7	4	2.3094		8	1	4	8			7	6	1.1547		8	4		4
	8	4.33333	2.02759		9	0	3	6			8	4	0		9	5		3
	9	3	1.73205		10	1	6	5			9	4	1		10	5		6
	10	4	1.52753		11	1	7	5			10	5.5	0.5		11	4		5
	11	4.33333	1.76383		12	0	7	4			11	4.5	0.5		12	4		4
	12	3.66667	2.02759		13	1	5	6			12	4	0		13	5		2
					14	0	6								14	5
					15	0	4								15	3
					16	1	4								16	4
					17		4								17
Supplementary Figure 4g	Quantification of the number of BrdU positive cells after perturbation of Wnt signaling
		ntr+MTZ-	ntr- MTZ+	MTZ- IWR+	ntr- IWR+ MTZ+	MTZ- HS:DKK+	ntr+ MTZ+	ntr+ IWR+ MTZ+	ntr+ HS:DKK+ MTZ+
Mean		17.8	14.96	16.33	18.13	21.07	84.12	32.09	53.41
Std. Deviation		9.953	7.675	11.44	7.259	9.137	42.09	20.16	38.8
Number of values		75	24	45	8	42	84	35	41
		ntr+MTZ-	ntr- MTZ+	MTZ- IWR+	ntr- IWR+ MTZ+	MTZ- HS:DKK+	ntr+ MTZ+	ntr+ IWR+ MTZ+	ntr+ HS:DKK+ MTZ+
ntr=nitroreductase		24	35	66	18	14	45	50	53
		8	17	10	11	30	59	57	163
		10	26	24	25	15	124	27	44
		23	49	13	20	18	133	20	56
		17	18	1	14	21	185	53	28
		11	14	40	17	32	171	29	124
		14	7	8	31	22	71	28	27
		18	10	27	9	24	208	31	65
		11	28	29		25	74	35	25
		11	10	10		17	130	31	33
		16		25		10	87	12	41
		12		25		12	118	16	25
		11		11		31	104	54	94
		23		4		22	39	21	58
		15		14		26	33	15	47
		7		21		22	49	22	41
		19		35		35	50	13	31
		13		11		19	127	16	37
		22		10		39	103	12	174
		13		24		17	81	16	44
		11		14		10	97	10	37
		15		12		11	143	69	22
		22		7		22	34	46	49
		19		4		24	63	8	35
		9		12		38	83	29	62
		4		10		46	62	70	26
		23		14		22	63	8	8
		13		11		18	41	10	18
		21		11		31	69	93	74
		16		14		23	34	42	68
		16		8		14	83	37	132
		9		10		25	82	23	19
		44		17		16	73	45	39
		30		8		29	91	39	12
		41		12		3	15	36	67
		13		10		17	135		24
		19		9		13	110		109
		30		9		12	32		25
		9		21		23	96		69
		44		18		8	58		19
		29		32		20	31		66
		6		8		9	120
		7		20			76
		12		24			95
		54		12			47
		35					191
		23					53
		15					86
		11					140
		21					64
		29					127
		17					50
		31					47
		10					97
		22					69
		33					83
		13					74
		21					61
		7					54
		10					116
		20					105
		36					46
		16					139
		7					61
		20					21
		10					82
		11					159
		7					58
		13					46
		7					102
		14					121
		21					190
		10					82
		14					56
		17					32
							113
							100
							84
							72
							21
							65
							56
							41
							78
Supplementary Figure 4h	Quantification of the number of cleaved caspase 3 positive after perturbation of Wnt signaling
	MTZ-	MTZ+	MTZ- HS+	MTZ+HS+
Mean	6.667	194	10.28	186.4
Std. Deviation	2.995	92.96	4.561	82.73
Number of values	12	9	18	18
	MTZ-	MTZ+	MTZ-HS+	MTZ+HS+
	10	285	13	146
	6	276	16	185
	8	125	16	48
	9	145	9	121
	7	48	13	81
	4	133	8	192
	3	153	5	224
	12	319	3	291
	2	262	5	229
	7		8	257
	8		10	158
	4		14	274
			9	194
			12	225
			18	140
			12	335
			12	28
			2	227

[truncated: 2 more sheets: Supplementary Figure 5, Supplementary Figure 6]
